# Supplementary material for: The Polybrominated Diphenyl Ether Bromoxib Disrupts Nuclear Import and Export by Affecting Nucleoporins of the Nuclear Pore Complex
Source: Mar Drugs. 2025 Feb 28;23(3):108. doi: 10.3390/md23030108 (PMC11943847; doi:10.3390/md23030108)
Supplement: Supplementary file 1 [file marinedrugs-23-00108-s001.zip]

Archive with 1 entries (1 files):
- marinedrugs-3485334-supplementary.pdf
